# Supplementary material for: Inconsistent Findings of Cardiac Troponin T and I in Clinical Routine Diagnostics: Factors of Influence
Source: J Clin Med. 2021 Jul 16;10(14):3148. doi: 10.3390/jcm10143148 (PMC8305654; doi:10.3390/jcm10143148)
Supplement: Supplementary file 1 [file jcm-10-03148-s001.zip]

Archive with 1 entries (1 files):
- jcm-1280712-supplementary.pdf
